# Supplementary material for: Convergence Gas Sensors with One-Dimensional Nanotubes and Pt Nanoparticles Based on Ultraviolet Photonic Energy for Room-Temperature NO2 Gas Sensing
Source: Nanomaterials (Basel). 2023 Oct 17;13(20):2780. doi: 10.3390/nano13202780 (PMC10609275; doi:10.3390/nano13202780)
Supplement: Supplementary file 1 [file nanomaterials-13-02780-s001.zip]

Archive with 1 entries (1 files):
- nanomaterials-2660576-supplementary.pdf
